# Supplementary material for: RNA Sequencing revealed differentially expressed genes functionally associated with immunity and tumor suppression during latent phase infection of a vv + MDV in chickens
Source: Sci Rep. 2019 Oct 2;9:14182. doi: 10.1038/s41598-019-50561-x (PMC6775254; doi:10.1038/s41598-019-50561-x)
Supplement: Supplementary file 2 [file 41598_2019_50561_MOESM2_ESM.xlsx]

## Sheet: Supplementary Tables S2-S9
RNA Sequencing revealed differentially expressed genes functionally associated with immunity and tumor suppression during latent phase infection of a vv+MDV in chickens
Kunzhe Dong1,2, Shuang Chang3, Qingmei Xie4, Peng Zhao3, and Huanmin Zhang1*
1USDA, Agricultural Research Service, Avian Disease and Oncology Laboratory, East Lansing, MI 48823, U.S.A.
2ORISE Fellow, USDA, Agriculture Research Service, Avian Disease and Oncology Laboratory, East Lansing, MI 48823, U.S.A.
3College of Veterinary Medicine, Shandong Agricultural University, Tai’an, Shandong 271018, China
4College of Animal Science, South China Agricultural University, Guangzhou 510642, China
To whom all correspondence should be addressed: Huanmin.Zhang@ars.usda.gov
Phone: 01-(517) 337-6835
Fax: 01-(517) 337-6776

## Sheet: Table S2
Table S2. Differentially expressed genes between challenged and control birds of line 63 at 10 dpi
ID	Gene	Fold Change (FC)	Log2 (FC)	P value	FDR	Located near or at a QTL	Reported in Literature
ENSGALG00000013548	GZMA	35.65	5.16	1.15e-44	1.18e-40	QTL	Yes
ENSGALG00000016142	MX	31.4	4.97	5.5e-38	2.81e-34		Yes
ENSGALG00000006384	ENSGALG00000006384	18.29	4.19	3.02e-36	1.03e-32		Yes
ENSGALG00000013546	GZMK	12.89	3.69	9.45e-24	2.42e-20	QTL	Yes
ENSGALG00000016400	RSAD2	11.55	3.53	8.64e-16	9.81e-13		Yes
ENSGALG00000009479	ENSGALG00000009479	9.02	3.17	2.62e-22	5.36e-19	QTL	Yes
ENSGALG00000019141	ENSGALG00000019141	8.99	3.17	4.35e-11	4.05e-08		Yes
ENSGALG00000013723	OAS*A	8.76	3.13	1.9e-21	3.24e-18		Yes
ENSGALG00000028982	CMPK2	7.27	2.86	6.98e-17	1.02e-13		Yes
ENSGALG00000013575	ISG12(2)	6.57	2.72	9.3e-17	1.19e-13		Yes
ENSGALG00000013922	ZP1	6.17	2.63	2.37e-13	2.42e-10		Yes
ENSGALG00000021627	IFI27L2	5.12	2.36	3.31e-10	2.81e-07
ENSGALG00000015868	ATP6V0D2	4.91	2.3	1.46e-06	0.000677	QTL	Yes
ENSGALG00000021211	PRF1	4.25	2.09	1.66e-06	0.000708
ENSGALG00000008666	CTLA4	3.92	1.97	2.58e-05	0.00712		Yes
ENSGALG00000013057	ENSGALG00000013057	3.73	1.9	4.4e-09	3.21e-06		Yes
ENSGALG00000015712	SLBP	3.69	1.88	2.01e-08	1.21e-05		Yes
ENSGALG00000001629	ENSGALG00000001629	3.59	1.84	3.33e-09	2.62e-06	QTL	Yes
ENSGALG00000011089	IFIH1	3.56	1.83	5.67e-09	3.62e-06	QTL	Yes
ENSGALG00000014585	CCLI10	3.54	1.82	4.71e-08	2.68e-05
ENSGALG00000008447	SH2D1A	3.46	1.79	2.15e-06	0.000847
ENSGALG00000007651	STAT1	3.39	1.76	4.94e-09	3.37e-06		Yes
ENSGALG00000001234	CETP	3.34	1.74	1.51e-05	0.00455		Yes
ENSGALG00000016964	EPSTI1	3.2	1.68	1.07e-07	5.75e-05		Yes
ENSGALG00000001631	ENSGALG00000001631	3.02	1.6	6.69e-06	0.0022	QTL	Yes
ENSGALG00000016200	SIK1	3	1.59	1.41e-06	0.000677		Yes
ENSGALG00000019795	ENSGALG00000019795	3	1.59	0.000163	0.0302
ENSGALG00000001558	MOV10	2.9	1.54	2.27e-06	0.000858		Yes
ENSGALG00000019555	SERPINB1	2.89	1.53	0.000219	0.0379		Yes
ENSGALG00000006378	LIPA	2.85	1.51	3.86e-07	0.000197		Yes
ENSGALG00000015388	BLIMP-1	2.83	1.5	0.000137	0.0262	QTL	Yes
ENSGALG00000007381	SERPING1	2.78	1.48	9.04e-05	0.0205
ENSGALG00000011544	BCL2L14	2.79	1.48	0.000105	0.0223		Yes
ENSGALG00000011955	CX3CR1	2.78	1.47	4.09e-06	0.00144		Yes
ENSGALG00000002549	RGS1	2.71	1.44	1.08e-05	0.00335		Yes
ENSGALG00000027247	EOMES	2.7	1.44	4.41e-05	0.0113	QTL
ENSGALG00000004859	ZNFX1	2.69	1.43	2.04e-06	0.000833		Yes
ENSGALG00000028536	MPEG1	2.57	1.36	3.95e-06	0.00144	QTL
ENSGALG00000006613	CTSD	2.55	1.35	5e-06	0.0017		Yes
ENSGALG00000009700	PDK4	2.48	1.31	1.56e-05	0.00456	QTL	Yes
ENSGALG00000026152	ENSGALG00000026152	2.48	1.31	7.05e-05	0.0168		Yes
ENSGALG00000014603	C1S	2.44	1.29	2.14e-05	0.00608		Yes
ENSGALG00000011404	HOPX	2.43	1.28	5.86e-05	0.0143	QTL	Yes
ENSGALG00000012077	PARP9	2.42	1.27	4.42e-05	0.0113	QTL	Yes
ENSGALG00000000720	ENSGALG00000000720	2.37	1.25	4.06e-05	0.0109		Yes
ENSGALG00000004167	SRGN	2.36	1.24	0.000137	0.0262		Yes
ENSGALG00000016721	PLCXD1	2.32	1.21	0.000138	0.0262		Yes
ENSGALG00000011798	HEBP1	2.28	1.19	0.000109	0.0223	QTL	Yes
ENSGALG00000016152	LY6E	2.27	1.18	5.87e-05	0.0143		Yes
ENSGALG00000006988	RNF213	2.24	1.16	9.26e-05	0.0206		Yes
ENSGALG00000024372	BFIV21	2.2	1.14	0.000101	0.0221		Yes
ENSGALG00000014236	ATP8A1	2.21	1.14	0.000222	0.0379		Yes
ENSGALG00000011149	PLA2R1	2.16	1.11	0.000194	0.0342	QTL	Yes
ENSGALG00000002160	B2M	2.14	1.09	0.000169	0.0302		Yes
ENSGALG00000018384	ENSGALG00000018384	0.48	-1.05	0.000294	0.0492
ENSGALG00000011811	SYNE2	0.43	-1.21	0.000109	0.0223	QTL	Yes
ENSGALG00000002452	AQP3	0.43	-1.23	7.23e-05	0.0168		Yes
ENSGALG00000008741	PROKR2	0.35	-1.51	0.000167	0.0302		Yes
ENSGALG00000003578	FN1	0.35	-1.52	1.64e-06	0.000708		Yes
ENSGALG00000001857	FAM132A	0.34	-1.57	0.000115	0.023
ENSGALG00000000558	SLC1A6	0.19	-2.39	1.08e-05	0.00335		Yes

## Sheet: Table S3
Table S3. Differentially expressed genes between challenged and control birds of line 72 at 10 dpi
ID	Gene	Fold Change (FC)	Log2 (FC)	P value	FDR	Located near or at a QTL	Reported in Literature
ENSGALG00000013546	GZMK	40.6	5.34	9.03e-20	2.31e-16	QTL	Yes
ENSGALG00000023622	AVD	33.71	5.08	9.51e-17	1.62e-13		Yes
ENSGALG00000016142	MX	21.82	4.45	1.23e-13	1.57e-10		Yes
ENSGALG00000010986	GNG4	21.34	4.42	1.32e-05	0.0031		Yes
ENSGALG00000014476	LAG3	15.01	3.91	4.22e-08	1.96e-05		Yes
ENSGALG00000019141	ENSGALG00000019141	14.66	3.87	1.47e-08	7.92e-06		Yes
ENSGALG00000006384	ENSGALG00000006384	12.48	3.64	5.6e-12	5.72e-09		Yes
ENSGALG00000000620	FABP3	11.04	3.47	1.77e-07	7.51e-05		Yes
ENSGALG00000002329	CCL1	10.63	3.41	1.67e-06	0.000517		Yes
ENSGALG00000013922	ZP1	9.65	3.27	1.3e-09	9.46e-07		Yes
ENSGALG00000013575	ISG12(2)	9.02	3.17	4.23e-09	2.7e-06		Yes
ENSGALG00000008666	CTLA4	8.75	3.13	7.42e-07	0.000244		Yes
ENSGALG00000016556	ENSGALG00000016556	8.61	3.11	2.65e-08	1.35e-05
ENSGALG00000013057	ENSGALG00000013057	8.29	3.05	9.94e-09	5.64e-06		Yes
ENSGALG00000015868	ATP6V0D2	7.92	2.99	4.18e-08	1.96e-05	QTL	Yes
ENSGALG00000016400	RSAD2	7.48	2.9	1e-05	0.0025		Yes
ENSGALG00000000081	IL4I1	7.3	2.87	0.000261	0.0381		Yes
ENSGALG00000028982	CMPK2	6.95	2.8	2.63e-07	0.000104		Yes
ENSGALG00000026152	ENSGALG00000026152	6.6	2.72	1.6e-07	7.1e-05		Yes
ENSGALG00000013723	OAS*A	6.42	2.68	2.64e-07	0.000104		Yes
ENSGALG00000009479	ENSGALG00000009479	6.31	2.66	3.08e-07	0.000117	QTL	Yes
ENSGALG00000000504	ETV7	6.31	2.66	0.000158	0.0245		Yes
ENSGALG00000001234	CETP	6.21	2.63	3.05e-06	0.000873		Yes
ENSGALG00000012173	LGALS3	6.18	2.63	0.000143	0.0228		Yes
ENSGALG00000001629	ENSGALG00000001629	5.92	2.57	5.92e-07	0.000202	QTL	Yes
ENSGALG00000011489	T	5.93	2.57	9.6e-05	0.0168
ENSGALG00000021627	IFI27L2	5.9	2.56	3.74e-06	0.00103
ENSGALG00000014585	CCLI10	5.55	2.47	1.97e-06	0.000592
ENSGALG00000015712	SLBP	5.33	2.41	5.33e-06	0.00143		Yes
ENSGALG00000006756	ENSGALG00000006756	5.02	2.33	7.65e-06	0.002		Yes
ENSGALG00000015764	FABP5	5.02	2.33	4.43e-05	0.00808	QTL	Yes
ENSGALG00000016964	EPSTI1	4.62	2.21	1.46e-05	0.00323		Yes
ENSGALG00000012802	F13A1	4.6	2.2	3.53e-05	0.00667		Yes
ENSGALG00000006775	TGM2	4.47	2.16	1.93e-05	0.00388		Yes
ENSGALG00000007651	STAT1	4.45	2.15	1.43e-05	0.00323		Yes
ENSGALG00000003527	ARRDC2	4.39	2.13	7.04e-05	0.0126		Yes
ENSGALG00000023689	ASS1	4.34	2.12	1.94e-05	0.00388		Yes
ENSGALG00000004859	ZNFX1	4.31	2.11	2.34e-05	0.00459		Yes
ENSGALG00000006318	IL21R	4.2	2.07	0.00011	0.0187		Yes
ENSGALG00000011434	SLC11A1	3.95	1.98	0.000157	0.0245	QTL	Yes
ENSGALG00000008409	GSTO1	3.92	1.97	0.000138	0.0224		Yes
ENSGALG00000012550	HMOX1	3.71	1.89	0.000116	0.0194		Yes
ENSGALG00000011955	CX3CR1	3.65	1.87	0.000246	0.0364		Yes
ENSGALG00000011089	IFIH1	3.56	1.83	0.000298	0.0423	QTL	Yes
ENSGALG00000010175	HSP90AB1	3.44	1.78	0.000316	0.0442
ENSGALG00000021139	ENSGALG00000021139	0.3	-1.75	0.000349	0.0467	QTL
ENSGALG00000027961	ENSGALG00000027961	0.29	-1.77	0.00034	0.0464		Yes
ENSGALG00000007127	FADS1	0.25	-1.98	0.000361	0.0467	QTL
ENSGALG00000025926	MZB1	0.25	-1.98	0.000358	0.0467
ENSGALG00000008293	SH3PXD2A	0.25	-2.02	0.000129	0.0212
ENSGALG00000004562	HVCN1	0.24	-2.07	2.96e-05	0.00571	QTL	Yes
ENSGALG00000011214	SERPINH1	0.23	-2.14	1.65e-05	0.00355		Yes
ENSGALG00000006453	TF	0.22	-2.22	8.12e-06	0.00207
ENSGALG00000014821	THEMIS	0.21	-2.24	0.000287	0.0412
ENSGALG00000029020	PPAPDC1A	0.21	-2.26	0.000357	0.0467		Yes
ENSGALG00000011551	IGJ	0.2	-2.32	3.08e-06	0.000873	QTL	Yes
ENSGALG00000006335	IL2RA	0.19	-2.37	1.22e-05	0.00297		Yes
ENSGALG00000008150	RASAL1	0.19	-2.37	0.000227	0.0341
ENSGALG00000025818	KCNK5	0.19	-2.43	9.71e-05	0.0168		Yes
ENSGALG00000026862	CLDN1	0.15	-2.71	0.000215	0.0329
ENSGALG00000007178	FADS2	0.14	-2.84	4.46e-07	0.000157	QTL
ENSGALG00000002987	SERPINF2	0.14	-2.84	1.33e-05	0.0031		Yes
ENSGALG00000012377	HNMT	0.14	-2.86	3.8e-05	0.00705		Yes
ENSGALG00000003876	TIMD4	0.12	-3.03	7.84e-09	4.71e-06		Yes
ENSGALG00000028560	OC3	0.12	-3.07	0.000321	0.0443	QTL
ENSGALG00000016322	ENSGALG00000016322	0.11	-3.16	1.85e-05	0.00386		Yes
ENSGALG00000025988	RORC	0.1	-3.34	1.67e-05	0.00355
ENSGALG00000008741	PROKR2	0.07	-3.75	1.46e-10	1.24e-07		Yes
ENSGALG00000004591	SERPINC1	0.07	-3.79	5.92e-10	4.66e-07
ENSGALG00000001824	ENSGALG00000001824	0.07	-3.79	4.23e-07	0.000154
ENSGALG00000005739	SCD	0.07	-3.83	2.17e-09	1.48e-06
ENSGALG00000001780	PROC	0.06	-4.08	9.58e-07	0.000306
ENSGALG00000002479	MAT1A	0.04	-4.56	5.16e-13	5.86e-10
ENSGALG00000010402	HPGDS	0.03	-4.86	1.14e-10	1.06e-07	QTL
ENSGALG00000006833	ITIH2	0.03	-4.96	8.61e-15	1.26e-11
ENSGALG00000002397	PSPH	0.02	-5.53	3.24e-21	1.1e-17		Yes
ENSGALG00000022586	HPX	0.02	-5.66	3.06e-18	6.25e-15		Yes
ENSGALG00000006629	RBP4	0.01	-7.07	8.01e-24	4.09e-20

## Sheet: Table S4
Table S4. Differentially expressed genes between challenged and control birds of line 63 at 21 dpi
ID	Gene	Fold Change (FC)	Log2 (FC)	P value	FDR	Located near or at a QTL	Reported in Literature
ENSGALG00000000081	IL4I1	51.92	5.7	2.03e-11	2.07e-07		Yes
ENSGALG00000013548	GZMA	27.02	4.76	4.55e-10	2.33e-06	QTL	Yes
ENSGALG00000016142	MX	17.66	4.14	3.95e-08	0.000135		Yes
ENSGALG00000013546	GZMK	13.2	3.72	4.48e-07	0.000915	QTL	Yes
ENSGALG00000013723	OAS*A	12.09	3.6	4.34e-07	0.000915		Yes
ENSGALG00000006384	ENSGALG00000006384	10.8	3.43	1.12e-06	0.00191		Yes
ENSGALG00000023622	AVD	10.84	3.44	1.35e-06	0.00196		Yes
ENSGALG00000015868	ATP6V0D2	10.82	3.44	1.01e-05	0.0129	QTL	Yes
ENSGALG00000026152	ENSGALG00000026152	8.54	3.09	1.17e-05	0.0133		Yes
ENSGALG00000014585	CCLI10	7.94	2.99	1.84e-05	0.0188
ENSGALG00000013033	ENSGALG00000013033	9.73	3.28	2.11e-05	0.0196		Yes

## Sheet: Table S5
Table S5. Differentially expressed genes between challenged and control birds of line 72 at 21 dpi
ID	Gene	Fold Change (FC)	Log2 (FC)	P value	FDR	Located near or at a QTL	Reported in Literature
ENSGALG00000013548	GZMA	56	5.81	2.19e-18	1.12e-14	QTL	Yes
ENSGALG00000016142	MX	21.86	4.45	6.8e-12	1.39e-08		Yes
ENSGALG00000006384	ENSGALG00000006384	19.33	4.27	2.25e-12	7.65e-09		Yes
ENSGALG00000019141	ENSGALG00000019141	19.12	4.26	4.99e-10	5.67e-07		Yes
ENSGALG00000014585	CCLI10	17.63	4.14	8.47e-12	1.44e-08
ENSGALG00000012200	GCH1	16.42	4.04	8.93e-07	0.000397		Yes
ENSGALG00000016556	ENSGALG00000016556	15.29	3.93	2.39e-10	3.06e-07
ENSGALG00000013575	ISG12(2)	14.78	3.89	1.81e-10	2.64e-07		Yes
ENSGALG00000016400	RSAD2	14.24	3.83	1.32e-08	1.04e-05		Yes
ENSGALG00000024272	ENSGALG00000024272	12.16	3.6	9e-09	7.66e-06		Yes
ENSGALG00000013723	OAS*A	11.58	3.53	2.59e-09	2.65e-06		Yes
ENSGALG00000026152	ENSGALG00000026152	11.26	3.49	3.69e-09	3.42e-06		Yes
ENSGALG00000010338	CXCL13L2	10.55	3.4	5.29e-08	3.48e-05	QTL	Yes
ENSGALG00000022586	HPX	10.28	3.36	4.27e-05	0.0112		Yes
ENSGALG00000019553	SERPINB10	9.67	3.27	3.7e-07	0.000182		Yes
ENSGALG00000000081	IL4I1	9.43	3.24	3.74e-07	0.000182		Yes
ENSGALG00000024011	EX-FABP	9.2	3.2	5.45e-08	3.48e-05		Yes
ENSGALG00000007381	SERPING1	9.19	3.2	1.18e-07	7.08e-05
ENSGALG00000000620	FABP3	9.2	3.2	6.74e-06	0.00246		Yes
ENSGALG00000028982	CMPK2	8.47	3.08	2.28e-07	0.000129		Yes
ENSGALG00000021627	IFI27L2	8.43	3.08	3.04e-07	0.000163
ENSGALG00000015868	ATP6V0D2	8.39	3.07	7.59e-07	0.000353	QTL	Yes
ENSGALG00000007104	LRRC15	8.32	3.06	0.00024	0.043	QTL
ENSGALG00000005022	GP9	8.21	3.04	1.94e-05	0.00611
ENSGALG00000012173	LGALS3	7.58	2.92	8.56e-05	0.0193		Yes
ENSGALG00000014476	LAG3	7	2.81	0.000198	0.0375		Yes
ENSGALG00000028318	CIP1	6.95	2.8	8.68e-05	0.0193
ENSGALG00000015662	LIPI	6.84	2.77	0.000148	0.0297		Yes
ENSGALG00000006775	TGM2	6.68	2.74	1.99e-06	0.000815		Yes
ENSGALG00000011544	BCL2L14	6.58	2.72	1.97e-05	0.00611		Yes
ENSGALG00000009479	ENSGALG00000009479	6.08	2.61	5.23e-06	0.00198	QTL	Yes
ENSGALG00000002722	MST1	6.1	2.61	2.87e-05	0.00863		Yes
ENSGALG00000006756	ENSGALG00000006756	5.76	2.53	1.03e-05	0.00349		Yes
ENSGALG00000013546	GZMK	5.72	2.52	1.86e-05	0.00611	QTL	Yes
ENSGALG00000006323	LECT2	5.65	2.5	3.04e-05	0.00888		Yes
ENSGALG00000023689	ASS1	5.62	2.49	9.75e-06	0.00343		Yes
ENSGALG00000013495	GSDMA	5.47	2.45	4.06e-05	0.0109
ENSGALG00000015712	SLBP	5.34	2.42	3.72e-05	0.0104		Yes
ENSGALG00000016074	RIMS2	5.13	2.36	0.000185	0.0358	QTL	Yes
ENSGALG00000012802	F13A1	5.02	2.33	0.000103	0.0224		Yes
ENSGALG00000014659	ENSGALG00000014659	4.89	2.29	8.16e-05	0.0189		Yes
ENSGALG00000007651	STAT1	4.85	2.28	4.5e-05	0.0115		Yes
ENSGALG00000028256	CCL19	4.86	2.28	4.79e-05	0.0117		Yes
ENSGALG00000001629	ENSGALG00000001629	4.67	2.22	7.63e-05	0.0181	QTL	Yes
ENSGALG00000013057	ENSGALG00000013057	4.52	2.18	0.00014	0.0286		Yes
ENSGALG00000000447	CKV1.1	4.48	2.16	0.000239	0.043		Yes
ENSGALG00000011089	IFIH1	4.33	2.11	0.000185	0.0358	QTL	Yes
ENSGALG00000006785	IRF1	4.24	2.08	0.000208	0.0387		Yes
ENSGALG00000026269	TAP1	4.11	2.04	0.000266	0.0452		Yes
ENSGALG00000011715	HSP70	4.05	2.02	0.00026	0.0452	QTL	Yes
ENSGALG00000006335	IL2RA	0.23	-2.09	0.000265	0.0452		Yes
ENSGALG00000014727	PDE4D	0.21	-2.22	0.000131	0.0273	QTL
ENSGALG00000004562	HVCN1	0.21	-2.27	4.67e-05	0.0116	QTL	Yes
ENSGALG00000001880	AMY2A	0.14	-2.88	0.000118	0.0251		Yes
ENSGALG00000017183	MMP13	0.12	-3.01	1.01e-06	0.000428		Yes
ENSGALG00000005123	WNT7A	0.1	-3.3	3.78e-05	0.0104		Yes
ENSGALG00000011784	APOLD1	0.1	-3.38	4.63e-06	0.00182	QTL
ENSGALG00000003242	STAR	0.06	-3.96	2.48e-08	1.81e-05
ENSGALG00000008741	PROKR2	0.04	-4.48	3.45e-12	8.81e-09		Yes

## Sheet: Table S6
Table S6. Differentially expressed genes between line 63 and line 72 control groups at 10 dpi
ID	Gene	Fold Change (FC)	Log2 (FC)	P value	FDR	Located near or at a QTL	Reported in Literature
ENSGALG00000016411	COL14A1	8.6	3.1	2.96e-15	3.79e-12		Yes
ENSGALG00000014615	LAMA1	7.86	2.97	1.76e-12	1.79e-09
ENSGALG00000009651	LXN	7.57	2.92	4.65e-05	0.0111	QTL
ENSGALG00000023622	AVD	7.01	2.81	1.28e-07	7.68e-05		Yes
ENSGALG00000000620	FABP3	6.39	2.68	2.98e-06	0.00105		Yes
ENSGALG00000017184	MMP7	6.17	2.63	2.3e-05	0.00573		Yes
ENSGALG00000012156	DPP10	5.21	2.38	0.000231	0.0393		Yes
ENSGALG00000000558	SLC1A6	5.21	2.38	0.000282	0.0434		Yes
ENSGALG00000028813	NRN1	5.03	2.33	6.11e-06	0.00195
ENSGALG00000007886	PAMR1	4.46	2.16	7.33e-08	4.68e-05		Yes
ENSGALG00000011450	ENSGALG00000011450	4.29	2.1	0.000275	0.0434
ENSGALG00000002421	C10ORF58	4.07	2.02	4.58e-07	0.000223		Yes
ENSGALG00000026572	RGS5	4.04	2.01	3.97e-07	0.000203		Yes
ENSGALG00000002511	SYCP1	4.01	2	2.12e-05	0.00568	QTL
ENSGALG00000009360	CAPN2	3.97	1.99	4.51e-06	0.00154		Yes
ENSGALG00000005503	WFDC1	3.95	1.98	0.0003	0.0438		Yes
ENSGALG00000012802	F13A1	3.88	1.96	1.93e-06	0.000731		Yes
ENSGALG00000016069	FZD6	3.82	1.93	1.06e-06	0.00047	QTL	Yes
ENSGALG00000008912	ABCB1LB	3.81	1.93	1.36e-06	0.000578	QTL
ENSGALG00000009100	FSHR	3.64	1.86	1.17e-05	0.00353		Yes
ENSGALG00000006000	ADAMTS2	3.6	1.85	2.19e-05	0.00568		Yes
ENSGALG00000017046	OSF-2	3.47	1.8	1.45e-06	0.000594		Yes
ENSGALG00000008266	COL4A6	3.21	1.68	0.000152	0.0287
ENSGALG00000015954	GEM	3.11	1.64	0.000104	0.0208	QTL	Yes
ENSGALG00000008141	COL4A5	3.1	1.63	7.85e-05	0.0171		Yes
ENSGALG00000001443	PTPRU	3.07	1.62	0.000268	0.0434
ENSGALG00000002461	MMP17	3.02	1.59	0.00013	0.0255		Yes
ENSGALG00000006501	GGT5	2.98	1.58	2.03e-05	0.00562	QTL
ENSGALG00000015792	ADAMTS1	2.99	1.58	2.78e-05	0.00676		Yes
ENSGALG00000028795	CADM3	2.92	1.55	8.17e-05	0.0174
ENSGALG00000005643	LYVE1	2.79	1.48	0.000278	0.0434		Yes
ENSGALG00000007466	EDNRB2	2.72	1.44	7.48e-05	0.0166		Yes
ENSGALG00000011329	MLLT4	2.62	1.39	0.000354	0.0495		Yes
ENSGALG00000007659	HYOU1	2.51	1.33	0.000293	0.0434
ENSGALG00000028136	CXCL12	2.44	1.29	0.000359	0.0495		Yes
ENSGALG00000006453	TF	0.4	-1.32	0.000289	0.0434
ENSGALG00000010628	ACSL1	0.36	-1.47	0.000319	0.0459	QTL	Yes
ENSGALG00000004057	HMGCL	0.34	-1.57	5.45e-05	0.0124
ENSGALG00000003520	POLG2	0.34	-1.57	0.000187	0.0336
ENSGALG00000001131	ENSGALG00000001131	0.34	-1.57	0.000274	0.0434
ENSGALG00000006809	CHOBF-1	0.32	-1.66	9.36e-05	0.0195		Yes
ENSGALG00000027090	ENSGALG00000027090	0.3	-1.74	0.000333	0.0472
ENSGALG00000002987	SERPINF2	0.28	-1.81	0.00017	0.0309		Yes
ENSGALG00000008741	PROKR2	0.28	-1.85	5.77e-06	0.0019		Yes
ENSGALG00000014862	HMGCS1	0.27	-1.86	1.72e-06	0.000678	QTL	Yes
ENSGALG00000021142	ENSGALG00000021142	0.27	-1.9	0.000285	0.0434	QTL
ENSGALG00000026246	GIF	0.26	-1.92	0.000243	0.0408
ENSGALG00000014713	DDX4	0.26	-1.93	0.000163	0.0302	QTL	Yes
ENSGALG00000013992	ENSGALG00000013992	0.26	-1.94	0.000202	0.0352
ENSGALG00000009163	S100A11	0.26	-1.96	1.15e-05	0.00353		Yes
ENSGALG00000007867	ENSGALG00000007867	0.25	-2	2.02e-05	0.00562		Yes
ENSGALG00000004158	GPT2	0.25	-2.01	9.62e-05	0.0197
ENSGALG00000015868	ATP6V0D2	0.21	-2.22	0.00015	0.0287	QTL	Yes
ENSGALG00000007840	ENSGALG00000007840	0.2	-2.29	0.000203	0.0352
ENSGALG00000015207	F5	0.2	-2.32	6.27e-08	4.27e-05		Yes
ENSGALG00000001130	WBSCR17	0.2	-2.35	1.75e-05	0.0051
ENSGALG00000016322	ENSGALG00000016322	0.19	-2.38	2.22e-05	0.00568		Yes
ENSGALG00000011205	SMOC2	0.16	-2.61	1.81e-07	0.000103		Yes
ENSGALG00000012131	ELOVL6	0.16	-2.68	2.96e-06	0.00105
ENSGALG00000026862	CLDN1	0.12	-3.07	5.21e-07	0.000242
ENSGALG00000012847	ENSGALG00000012847	0.11	-3.16	1.09e-10	8.6e-08		Yes
ENSGALG00000001780	PROC	0.1	-3.33	2.1e-07	0.000113
ENSGALG00000005739	SCD	0.09	-3.47	2.2e-12	2.05e-09
ENSGALG00000022907	ENSGALG00000022907	0.09	-3.47	4.94e-05	0.0115
ENSGALG00000025997	ENSGALG00000025997	0.09	-3.51	8.57e-10	6.26e-07
ENSGALG00000004591	SERPINC1	0.06	-3.98	3.01e-16	4.4e-13
ENSGALG00000001824	ENSGALG00000001824	0.04	-4.5	3.27e-12	2.79e-09
ENSGALG00000002479	MAT1A	0.04	-4.52	7.16e-20	1.46e-16
ENSGALG00000006833	ITIH2	0.04	-4.79	4.9e-22	1.25e-18
ENSGALG00000022586	HPX	0.03	-5.18	1e-25	3.41e-22		Yes
ENSGALG00000010402	HPGDS	0.02	-5.5	1.87e-17	3.19e-14	QTL
ENSGALG00000006629	RBP4	0.01	-6.24	9.37e-33	4.79e-29
ENSGALG00000002397	PSPH	0.01	-6.27	1.25e-41	1.28e-37		Yes

## Sheet: Table S7
Table S7. Differentially expressed genes between line 63 and line 72 control groups at 21 dpi
ID	Gene	Fold Change (FC)	Log2 (FC)	P value	FDR	Located near or at a QTL	Reported in Literature
ENSGALG00000009651	LXN	17.5	4.13	4.52e-07	0.00042	QTL
ENSGALG00000023622	AVD	12.06	3.59	1.11e-08	3.77e-05		Yes
ENSGALG00000026246	GIF	11.7	3.55	7.18e-08	0.000122
ENSGALG00000016761	LYG2	10.18	3.35	4.87e-08	9.95e-05		Yes
ENSGALG00000017184	MMP7	7.87	2.98	1.4e-06	0.00114		Yes
ENSGALG00000012156	DPP10	6.97	2.8	7.19e-06	0.00432		Yes
ENSGALG00000027874	CHAC1	6.61	2.72	3.58e-07	0.000366
ENSGALG00000001813	SLC16A9	6.43	2.68	0.000154	0.0384
ENSGALG00000028813	NRN1	6.16	2.62	7.02e-06	0.00432
ENSGALG00000012802	F13A1	5.62	2.49	4.19e-08	9.95e-05		Yes
ENSGALG00000011450	ENSGALG00000011450	5.53	2.47	7.52e-05	0.024
ENSGALG00000016411	COL14A1	4.97	2.31	8.38e-09	3.77e-05		Yes
ENSGALG00000010940	ACSS3	4.67	2.22	6.01e-05	0.0212	QTL	Yes
ENSGALG00000002421	C10ORF58	4.57	2.19	3.21e-07	0.000365		Yes
ENSGALG00000005643	LYVE1	4.44	2.15	1.45e-06	0.00114		Yes
ENSGALG00000008085	NEFH	4.18	2.06	4.18e-05	0.0164
ENSGALG00000007489	CNNM1	4.01	2	0.00011	0.0291
ENSGALG00000014615	LAMA1	3.96	1.99	2.56e-06	0.00187
ENSGALG00000018557	SOD3	3.9	1.97	0.000181	0.0441		Yes
ENSGALG00000002511	SYCP1	3.81	1.93	8.66e-05	0.0253	QTL
ENSGALG00000006000	ADAMTS2	3.77	1.92	9.18e-05	0.0261		Yes
ENSGALG00000016069	FZD6	3.72	1.9	7.9e-06	0.00448	QTL	Yes
ENSGALG00000001071	ELN	3.66	1.87	9.58e-06	0.0049		Yes
ENSGALG00000008912	ABCB1LB	3.64	1.86	6.21e-06	0.00423	QTL
ENSGALG00000014190	ENSGALG00000014190	3.6	1.85	9.34e-06	0.0049
ENSGALG00000005975	ENSGALG00000005975	3.38	1.76	5.75e-05	0.021
ENSGALG00000026572	RGS5	3.33	1.74	3.84e-05	0.0157		Yes
ENSGALG00000017046	OSF-2	3.19	1.67	1.61e-05	0.00782		Yes
ENSGALG00000007886	PAMR1	3.18	1.67	8.09e-05	0.0243		Yes
ENSGALG00000001411	SRSF4	3.15	1.66	0.000101	0.0278
ENSGALG00000008439	CD36	2.88	1.53	0.000111	0.0291		Yes
ENSGALG00000010166	VLDL	2.85	1.51	0.000138	0.0353	QTL	Yes
ENSGALG00000006809	CHOBF-1	0.29	-1.8	3.29e-05	0.0153		Yes
ENSGALG00000009163	S100A11	0.26	-1.95	3.66e-05	0.0157		Yes
ENSGALG00000027090	ENSGALG00000027090	0.26	-1.95	7.47e-05	0.024
ENSGALG00000014713	DDX4	0.23	-2.11	7.78e-05	0.0241	QTL	Yes
ENSGALG00000021211	PRF1	0.22	-2.16	4.82e-05	0.0182
ENSGALG00000015192	GZMM	0.22	-2.16	6.97e-05	0.0237		Yes
ENSGALG00000013568	NR4A3	0.2	-2.35	3.7e-05	0.0157		Yes
ENSGALG00000007867	ENSGALG00000007867	0.17	-2.56	2.12e-07	0.000309		Yes
ENSGALG00000001130	WBSCR17	0.13	-2.93	2.86e-07	0.000365
ENSGALG00000025997	ENSGALG00000025997	0.09	-3.42	5.33e-10	5.44e-06

## Sheet: Table S8
Table S8. Differentially expressed genes between line 63 and line 72 MDV challenged groups at 10 dpi
ID	Gene	Fold Change (FC)	Log2 (FC)	P value	FDR	Located near or at a QTL	Reported in Literature
ENSGALG00000022817	GAL7	22.1	4.47	2.23e-06	0.00163		Yes
ENSGALG00000016669	GAL2	20.58	4.36	2.02e-07	0.000229		Yes
ENSGALG00000006323	LECT2	13.61	3.77	2.2e-12	1.13e-08		Yes
ENSGALG00000016411	COL14A1	12.27	3.62	6.18e-14	6.31e-10		Yes
ENSGALG00000011668	K60	9.98	3.32	3.27e-06	0.00209	QTL	Yes
ENSGALG00000009651	LXN	8.99	3.17	0.000138	0.0344	QTL
ENSGALG00000022815	GAL1	8.24	3.04	1.16e-05	0.00494		Yes
ENSGALG00000011784	APOLD1	8.15	3.03	1.69e-08	3.45e-05	QTL
ENSGALG00000028813	NRN1	7.45	2.9	8.65e-06	0.00402
ENSGALG00000002511	SYCP1	6.91	2.79	4.79e-06	0.00257	QTL
ENSGALG00000002421	C10ORF58	6.72	2.75	2.09e-08	3.57e-05		Yes
ENSGALG00000026572	RGS5	6.34	2.66	8.48e-08	0.000124		Yes
ENSGALG00000017046	OSF-2	6.09	2.61	7.3e-09	1.86e-05		Yes
ENSGALG00000011058	LEPR	5.98	2.58	6.41e-05	0.0199		Yes
ENSGALG00000025843	ENSGALG00000025843	5.85	2.55	9.78e-06	0.00435
ENSGALG00000014190	ENSGALG00000014190	5.18	2.37	6.49e-07	0.000603
ENSGALG00000005483	CDH13	5.05	2.34	2.81e-05	0.011		Yes
ENSGALG00000008085	NEFH	4.88	2.29	0.000167	0.0371
ENSGALG00000005842	GDPD2	4.84	2.27	3.8e-06	0.00216
ENSGALG00000014184	ENSGALG00000014184	4.78	2.26	0.00021	0.0447
ENSGALG00000008912	ABCB1LB	4.68	2.23	3.54e-06	0.00213	QTL
ENSGALG00000012726	HSP90B1	4.61	2.2	4.83e-07	0.000494
ENSGALG00000014615	LAMA1	4.52	2.18	5.57e-06	0.00285
ENSGALG00000011214	SERPINH1	4.51	2.17	9.48e-07	0.000808		Yes
ENSGALG00000005785	ENSGALG00000005785	4.13	2.04	0.00016	0.0364
ENSGALG00000015954	GEM	3.86	1.95	0.000131	0.0342	QTL	Yes
ENSGALG00000006039	SNED1	3.71	1.89	9.27e-05	0.0263	QTL
ENSGALG00000016069	FZD6	3.44	1.78	0.000144	0.0351	QTL	Yes
ENSGALG00000002170	ENSGALG00000002170	3.42	1.77	0.000159	0.0364
ENSGALG00000028136	CXCL12	3.31	1.72	6.34e-05	0.0199		Yes
ENSGALG00000001000	HSPA5	3.31	1.72	6.67e-05	0.02		Yes
ENSGALG00000015792	ADAMTS1	3.25	1.7	0.000124	0.0333		Yes
ENSGALG00000013546	GZMK	0.3	-1.72	9.16e-05	0.0263	QTL	Yes
ENSGALG00000002667	OLFML2B	0.3	-1.74	0.000114	0.0315		Yes
ENSGALG00000004772	ENSGALG00000004772	0.3	-1.74	0.000157	0.0364
ENSGALG00000026152	ENSGALG00000026152	0.29	-1.79	6.03e-05	0.0199		Yes
ENSGALG00000005148	ENSGALG00000005148	0.28	-1.85	0.000135	0.0344		Yes
ENSGALG00000023622	AVD	0.27	-1.89	4.17e-05	0.0147		Yes
ENSGALG00000015148	ANXA1	0.25	-2.02	1.43e-05	0.00584	QTL	Yes
ENSGALG00000010175	HSP90AB1	0.24	-2.08	3e-06	0.00204
ENSGALG00000002576	CRYD2	0.24	-2.08	3.9e-05	0.0142
ENSGALG00000023411	CD180	0.22	-2.19	6.67e-06	0.00325	QTL	Yes
ENSGALG00000015253	COL8A1	0.21	-2.22	3.58e-05	0.0136		Yes
ENSGALG00000025997	ENSGALG00000025997	0.2	-2.31	0.000179	0.039
ENSGALG00000009163	S100A11	0.17	-2.53	1.88e-06	0.00148		Yes
ENSGALG00000015868	ATP6V0D2	0.13	-2.93	1.65e-09	5.63e-06	QTL	Yes
ENSGALG00000010986	GNG4	0.09	-3.5	5.15e-05	0.0176		Yes
ENSGALG00000022907	ENSGALG00000022907	0.08	-3.72	1.38e-07	0.000176

## Sheet: Table S9
Table S9. Differentially expressed genes between line 63 and line 72 MDV challenged groups at 21 dpi
ID	Gene	Fold Change (FC)	Log2 (FC)	P value	FDR	Located near or at a QTL	Reported in Literature
ENSGALG00000008085	NEFH	26.19	4.71	3.5e-22	3.58e-18
ENSGALG00000017184	MMP7	19.6	4.29	1.74e-08	8.88e-06		Reported
ENSGALG00000009651	LXN	17.31	4.11	7.78e-07	0.000265	QTL
ENSGALG00000013033	ENSGALG00000013033	16.82	4.07	1.34e-14	4.55e-11		Reported
ENSGALG00000003242	STAR	16.17	4.01	2.39e-12	2.85e-09
ENSGALG00000026005	DIO2	11.66	3.54	1.31e-08	7.04e-06		Reported
ENSGALG00000008912	ABCB1LB	8.53	3.09	7.03e-14	1.44e-10	QTL
ENSGALG00000019470	MSC	8.45	3.08	2.28e-14	5.82e-11		Reported
ENSGALG00000002421	C10ORF58	7.45	2.9	2.51e-12	2.85e-09		Reported
ENSGALG00000005123	WNT7A	7.47	2.9	0.000265	0.0332		Reported
ENSGALG00000016411	COL14A1	6.98	2.8	1.16e-12	1.69e-09		Reported
ENSGALG00000011735	CCXCR1-L	6.34	2.66	6.46e-09	4.12e-06		Reported
ENSGALG00000006000	ADAMTS2	6.15	2.62	1.12e-08	6.35e-06		Reported
ENSGALG00000009700	PDK4	5.6	2.49	1.57e-10	1.46e-07	QTL	Reported
ENSGALG00000028813	NRN1	5.35	2.42	0.00027	0.0332
ENSGALG00000008735	BFSP1	5.31	2.41	2.05e-08	9.53e-06		Reported
ENSGALG00000011176	SCRN1	4.89	2.29	6.97e-05	0.0117		Reported
ENSGALG00000006565	ENSGALG00000006565	4.79	2.26	3.67e-08	1.63e-05	QTL	Reported
ENSGALG00000017056	DCLK1	4.73	2.24	0.000236	0.0305		Reported
ENSGALG00000026572	RGS5	4.4	2.14	7.93e-06	0.00208		Reported
ENSGALG00000012494	CD1A1	4.13	2.05	4.92e-05	0.00897
ENSGALG00000014615	LAMA1	4.02	2.01	2.44e-05	0.00509
ENSGALG00000012802	F13A1	4	2	1.97e-08	9.53e-06		Reported
ENSGALG00000002461	MMP17	4.01	2	5.35e-07	0.000189		Reported
ENSGALG00000011740	MGP	3.92	1.97	6.38e-09	4.12e-06	QTL	Reported
ENSGALG00000012351	STK17A	3.72	1.89	2.02e-06	0.000606		Reported
ENSGALG00000028371	ENSGALG00000028371	3.71	1.89	9.28e-06	0.00237
ENSGALG00000014908	FST	3.61	1.85	0.000438	0.0476	QTL	Reported
ENSGALG00000008266	COL4A6	3.56	1.83	0.000367	0.0414
ENSGALG00000008141	COL4A5	3.54	1.82	6.13e-05	0.0108		Reported
ENSGALG00000016069	FZD6	3.4	1.76	1.89e-05	0.00442	QTL	Reported
ENSGALG00000026592	ENSGALG00000026592	3.34	1.74	2.41e-07	8.79e-05
ENSGALG00000015792	ADAMTS1	3.31	1.73	1.77e-06	0.000549		Reported
ENSGALG00000027788	CPE	3.23	1.69	0.000197	0.0264	QTL
ENSGALG00000017093	FLT3	3.14	1.65	7.81e-05	0.0127		Reported
ENSGALG00000001527	VWA1	3.09	1.63	4.22e-05	0.00783		Reported
ENSGALG00000015056	LAMA3	3.09	1.63	5.95e-05	0.0107		Reported
ENSGALG00000016820	GAS6	3.04	1.6	0.000325	0.0382		Reported
ENSGALG00000021399	ENSGALG00000021399	3.01	1.59	2.97e-05	0.00594		Reported
ENSGALG00000028063	LOX	3.01	1.59	3.68e-05	0.0071
ENSGALG00000014627	FRMD4B	2.98	1.58	9.53e-05	0.0152		Reported
ENSGALG00000016456	LPIN1	2.97	1.57	0.000382	0.0424
ENSGALG00000025915	ARRDC3	2.83	1.5	2.02e-05	0.00449	QTL
ENSGALG00000002099	PFKFB4	2.83	1.5	0.000149	0.0214		Reported
ENSGALG00000014935	GREB1L	2.79	1.48	6.57e-05	0.0112		Reported
ENSGALG00000021972	PLIN3	2.78	1.48	0.000293	0.0352
ENSGALG00000003578	FN1	2.74	1.45	1.95e-05	0.00442		Reported
ENSGALG00000028928	LCAT	2.72	1.45	0.000101	0.0156		Reported
ENSGALG00000014508	CD38	2.67	1.42	0.000121	0.0179		Reported
ENSGALG00000000947	FKBP51	2.65	1.4	2.28e-05	0.00485		Reported
ENSGALG00000026373	KCNJ8	2.57	1.36	0.000188	0.0256		Reported
ENSGALG00000015682	UGCG	2.53	1.34	0.000275	0.0334	QTL	Reported
ENSGALG00000009258	KIAA1598	2.53	1.34	0.00045	0.0478
ENSGALG00000004613	P2RX5	2.51	1.33	9.76e-05	0.0153		Reported
ENSGALG00000015461	ENSGALG00000015461	2.42	1.27	0.000208	0.0276		Yes
ENSGALG00000021395	ENSGALG00000021395	2.38	1.25	0.000212	0.0278		Yes
ENSGALG00000004562	HVCN1	2.31	1.21	0.000369	0.0414	QTL	Yes
ENSGALG00000010769	HPGD	2.3	1.2	0.000417	0.0458	QTL	Yes
ENSGALG00000003936	PPT1	2.27	1.18	0.000447	0.0478		Yes
ENSGALG00000026152	ENSGALG00000026152	0.43	-1.23	0.000268	0.0332		Yes
ENSGALG00000003863	P2RX7	0.41	-1.27	0.000258	0.033	QTL	Yes
ENSGALG00000023066	DNAJA1	0.4	-1.32	0.00016	0.0223		Yes
ENSGALG00000016556	ENSGALG00000016556	0.39	-1.35	0.000187	0.0256
ENSGALG00000006512	HSPA8	0.38	-1.41	1.94e-05	0.00442		Yes
ENSGALG00000026041	ENSGALG00000026041	0.37	-1.42	2.8e-05	0.00571
ENSGALG00000016224	MAOA	0.37	-1.43	0.000119	0.0179
ENSGALG00000010770	SCIN	0.37	-1.44	1.73e-05	0.00421	QTL	Yes
ENSGALG00000024348	ENSGALG00000024348	0.37	-1.44	4.2e-05	0.00783
ENSGALG00000006384	ENSGALG00000006384	0.35	-1.52	5.03e-06	0.00143		Yes
ENSGALG00000005148	ENSGALG00000005148	0.35	-1.52	0.000153	0.0217		Yes
ENSGALG00000002118	CO6	0.34	-1.56	3.52e-05	0.00691		Yes
ENSGALG00000024272	ENSGALG00000024272	0.34	-1.56	6.24e-05	0.0108		Yes
ENSGALG00000003251	DNAJA4	0.34	-1.58	1.63e-05	0.00407		Yes
ENSGALG00000016400	RSAD2	0.33	-1.59	0.000334	0.0388		Yes
ENSGALG00000009163	S100A11	0.33	-1.6	0.000302	0.0359		Yes
ENSGALG00000015902	CD8B	0.33	-1.62	7.6e-05	0.0125
ENSGALG00000015253	COL8A1	0.32	-1.65	0.000355	0.0408		Yes
ENSGALG00000017077	HSPH1	0.31	-1.68	6.9e-06	0.00186		Yes
ENSGALG00000001894	ENSGALG00000001894	0.29	-1.76	0.000114	0.0174		Yes
ENSGALG00000014585	CCLI10	0.28	-1.84	5.69e-08	2.42e-05
ENSGALG00000027955	ENSGALG00000027955	0.27	-1.9	1e-07	4.1e-05
ENSGALG00000011351	HSP90AA1	0.26	-1.94	6.31e-09	4.12e-06		Yes
ENSGALG00000006323	LECT2	0.25	-1.99	1.18e-06	0.000377		Yes
ENSGALG00000018767	ENSGALG00000018767	0.25	-2.01	5.52e-06	0.00152
ENSGALG00000004772	ENSGALG00000004772	0.21	-2.22	1.97e-09	1.54e-06
ENSGALG00000009826	CLGN	0.2	-2.29	9.05e-07	0.000298	QTL	Yes
ENSGALG00000001130	WBSCR17	0.19	-2.43	2.13e-05	0.00462
ENSGALG00000011715	HSP70	0.18	-2.46	1.13e-12	1.69e-09	QTL	Yes
ENSGALG00000027090	ENSGALG00000027090	0.17	-2.58	8.02e-09	4.82e-06
ENSGALG00000016761	LYG2	0.16	-2.68	0.000123	0.018		Yes
ENSGALG00000015235	IFNG	0.13	-2.99	3.02e-15	1.54e-11
ENSGALG00000019553	SERPINB10	0.12	-3.06	1.49e-10	1.46e-07		Yes
ENSGALG00000025997	ENSGALG00000025997	0.11	-3.12	1.21e-07	4.75e-05
ENSGALG00000022907	ENSGALG00000022907	0.11	-3.18	5.03e-06	0.00143
ENSGALG00000014713	DDX4	0.09	-3.45	2.27e-07	8.61e-05	QTL	Yes
ENSGALG00000011222	IL12RB2	0.08	-3.64	4.88e-10	4.15e-07		Yes
